# Supplementary material for: Contribution to the genus Filipinolotis Miyatake, 1994 (Coleoptera, Coccinellidae, Sticholotidini)
Source: Zookeys. 2018 Oct 29;(793):135–42. doi: 10.3897/zookeys.793.24790 (PMC6218531; doi:10.3897/zookeys.793.24790)
Supplement: XML Treatment for Filipinolotis [file zookeys.793.24790-treatment1.xml]

<!DOCTYPE tp:taxon-treatment
  PUBLIC "-//TaxonX//DTD Taxonomic Treatment Publishing DTD v0 20100105//EN" "tax-treatment-NSO.dtd">
<tp:taxon-treatment xmlns:tp="http://www.plazi.org/taxpub"><tp:treatment-meta><kwd-group><label>Taxon classification</label><kwd><named-content xmlns:xlink="http://www.w3.org/1999/xlink" content-type="kingdom">Animalia</named-content></kwd><kwd><named-content xmlns:xlink="http://www.w3.org/1999/xlink" content-type="order">Coleoptera</named-content></kwd><kwd><named-content xmlns:xlink="http://www.w3.org/1999/xlink" content-type="family">Coccinellidae</named-content></kwd></kwd-group><mixed-citation publication-type="journal"><person-group><name><surname>Lv</surname><given-names>Yanqing</given-names></name><name><surname>Zhang</surname><given-names>Xiaoning</given-names></name><name><surname>Ślipiński</surname><given-names>Adam</given-names></name><name><surname>He</surname><given-names>Yurong</given-names></name><name><surname>Wang</surname><given-names>Xingmin</given-names></name></person-group><article-title>Contribution to the genus <italic><tp:taxon-name><tp:taxon-name-part taxon-name-part-type="genus" reg="Filipinolotis">Filipinolotis</tp:taxon-name-part></tp:taxon-name></italic> Miyatake, 1994 (<tp:taxon-name><tp:taxon-name-part taxon-name-part-type="order">Coleoptera</tp:taxon-name-part></tp:taxon-name>, <tp:taxon-name><tp:taxon-name-part taxon-name-part-type="family">Coccinellidae</tp:taxon-name-part></tp:taxon-name>, <tp:taxon-name><tp:taxon-name-part taxon-name-part-type="tribe">Sticholotidini</tp:taxon-name-part></tp:taxon-name>)</article-title><source>Zookeys</source><day>29</day><month>10</month><year>2018</year><volume>2018</volume><issue>793</issue><fpage>135</fpage><lpage>142</lpage><pub-id pub-id-type="doi">10.3897/zookeys.793.24790</pub-id></mixed-citation></tp:treatment-meta><tp:nomenclature><tp:taxon-name>
            <tp:taxon-name-part taxon-name-part-type="genus" reg="Filipinolotis">Filipinolotis</tp:taxon-name-part>
          </tp:taxon-name><tp:taxon-authority>Miyatake, 1994</tp:taxon-authority><tp:nomenclature-citation-list><tp:nomenclature-citation><tp:taxon-name>
                <tp:taxon-name-part taxon-name-part-type="genus" reg="Filipinolotis">Filipinolotis</tp:taxon-name-part>
              </tp:taxon-name><comment>Miyatake, 1994: 254. Type species: <tp:taxon-name><tp:taxon-name-part taxon-name-part-type="genus" reg="Filipinolotis">Filipinolotis</tp:taxon-name-part><tp:taxon-name-part taxon-name-part-type="species" reg="latefasciata">latefasciata</tp:taxon-name-part></tp:taxon-name> Miyatake, 1994.</comment></tp:nomenclature-citation></tp:nomenclature-citation-list></tp:nomenclature><tp:treatment-sec sec-type="diagnosis" id="SECID0EEMAC"><title>Diagnosis.</title><p>The genus <italic><tp:taxon-name><tp:taxon-name-part taxon-name-part-type="genus" reg="Filipinolotis">Filipinolotis</tp:taxon-name-part></tp:taxon-name></italic> can be distinguished from other genera of the tribe <tp:taxon-name><tp:taxon-name-part taxon-name-part-type="tribe">Sticholotidini</tp:taxon-name-part></tp:taxon-name> by the following characters: body rounded, glabrous, dorsum strongly convex (Figs <xref ref-type="fig" rid="F1">1a–c</xref>, <xref ref-type="fig" rid="F2">2a–c</xref>); antennae with 11 antennomeres (Figs <xref ref-type="fig" rid="F1">1e</xref>, <xref ref-type="fig" rid="F2">2e</xref>); hind wings atrophied; elytral epipleuron unevenly broadened; abdomen with five ventrites, abdominal postcoxal lines incomplete (Figs <xref ref-type="fig" rid="F1">1n, s</xref>, <xref ref-type="fig" rid="F2">2m</xref>).</p><fig id="F1" position="float" orientation="portrait"><label>Figure 1.</label><caption><p>Morphological characters of the genus <italic><tp:taxon-name><tp:taxon-name-part taxon-name-part-type="genus" reg="Filipinolotis">Filipinolotis</tp:taxon-name-part></tp:taxon-name></italic>. <bold>a–t</bold><italic><tp:taxon-name><tp:taxon-name-part taxon-name-part-type="genus" reg="Filipinolotis">F.</tp:taxon-name-part><tp:taxon-name-part taxon-name-part-type="species" reg="latefasciata">latefasciata</tp:taxon-name-part></tp:taxon-name></italic> Miyatake. <bold>a</bold> dorsal habitus <bold>b</bold> lateral habitus <bold>c</bold> frontal habitus <bold>d</bold> head, ventral <bold>e</bold> antenna <bold>f</bold> mandible <bold>g</bold> maxilla <bold>h</bold> labrum <bold>i</bold> labium <bold>j</bold> front leg <bold>k</bold> tarsal claws <bold>l</bold> prothorax, ventral <bold>m</bold> mesoventrite and metaventrite <bold>n</bold> male abdomen <bold>o</bold> penis <bold>p</bold> apex of penis <bold>q</bold> tegmen, lateral view <bold>r</bold> tegmen, ventral view <bold>s</bold> female abdomen <bold>t</bold> ovipositor.</p></caption><graphic xmlns:xlink="http://www.w3.org/1999/xlink" xlink:href="zookeys-793-135-g001.jpg" position="float" orientation="portrait" xlink:type="simple" id="oo_239075.jpg"/></fig></tp:treatment-sec><tp:treatment-sec sec-type="description" id="SECID0EXPAC"><title>Description.</title><p><italic>Body</italic> rounded, dorsum strongly convex and glabrous (Figs <xref ref-type="fig" rid="F1">1a–c</xref>, <xref ref-type="fig" rid="F2">2a–c</xref>). Head smooth, with sparse short hairs (Figs <xref ref-type="fig" rid="F1">1c</xref>, <xref ref-type="fig" rid="F2">2c</xref>). Antennae with 11 antennomeres, scape and pedicel robust, pedicel shorter than scape; flagellum 9-segmented, gradually broadening towards apex, last-three antennomeres forming a fusiform club (Figs <xref ref-type="fig" rid="F1">1d–e</xref>, <xref ref-type="fig" rid="F2">2d–e</xref>).</p><fig id="F2" position="float" orientation="portrait"><label>Figure 2.</label><caption><p><italic><tp:taxon-name><tp:taxon-name-part taxon-name-part-type="genus" reg="Filipinolotis">Filipinolotis</tp:taxon-name-part><tp:taxon-name-part taxon-name-part-type="species" reg="purpuratorotunda">purpuratorotunda</tp:taxon-name-part></tp:taxon-name></italic> sp. n. <bold>a</bold> dorsal habitus <bold>b</bold> lateral habitus <bold>c</bold> frontal habitus <bold>d</bold> head, ventral <bold>e</bold> antenna <bold>f</bold> mandible <bold>g</bold> maxilla <bold>h</bold> labrum <bold>i</bold> labium <bold>j</bold> front leg <bold>k</bold> prothorax, ventral <bold>l</bold> mesoventrite and metaventrite <bold>m</bold> abdomen <bold>n</bold> penis <bold>o</bold> apex of penis <bold>p</bold> tegmen, ventral view <bold>q</bold> tegmen, lateral view.</p></caption><graphic xmlns:xlink="http://www.w3.org/1999/xlink" xlink:href="zookeys-793-135-g002.jpg" position="float" orientation="portrait" xlink:type="simple" id="oo_239076.jpg"/></fig><p><italic>Clypeus</italic> protruded with anterior margin slightly emarginate at middle (Figs <xref ref-type="fig" rid="F1">1c</xref>, <xref ref-type="fig" rid="F2">2c</xref>). Labrum transverse, narrowly rounded and covered with dense, long setae (Figs <xref ref-type="fig" rid="F1">1h</xref>, <xref ref-type="fig" rid="F2">2h</xref>). Mandible with two apical teeth, sharp and smooth without additional denticles (Figs <xref ref-type="fig" rid="F1">1d, f</xref>, <xref ref-type="fig" rid="F2">2d, f</xref>). Maxillary palp 4-segmented with terminal segment cut obliquely at apex (Figs <xref ref-type="fig" rid="F1">1d, g</xref>, <xref ref-type="fig" rid="F2">2d, g</xref>). Labial palpomere 3-segmented, with robust 2<sup>nd</sup>segment and slender terminal segment, ligula membranous and plump, insertion of labial palps is anterior on the prementum (Figs <xref ref-type="fig" rid="F1">1i</xref>, <xref ref-type="fig" rid="F2">2i</xref>).</p><p><italic>Pronotum</italic> transverse, strongly convex, emarginate at anterior margin, hind margin bent into a curved shape; lateral margin slightly oblique, with fine groove continuing towards basal corner from anterior corner, anterior angles rounded and smooth, hind angles obtuse and smooth (Figs <xref ref-type="fig" rid="F1">1a–c</xref>, <xref ref-type="fig" rid="F2">2 a–c</xref>). Scutellum minute, triangular (Figs <xref ref-type="fig" rid="F1">1a, c</xref>; <xref ref-type="fig" rid="F2">2a, c</xref>). Elytra without humeral angles, strongly convex, almost as wide at anterior margin as hind margin of pronotum, lateral margins extremely narrow; lateral margins with narrow rim, invisible from above (Figs <xref ref-type="fig" rid="F1">1a–c</xref>, <xref ref-type="fig" rid="F2">2a–c</xref>). Hind wings atrophied.</p><p><italic>Prosternum</italic> T-shaped. Prosternal process narrowed, less than 0.6 times width of coxal diameter and not prominent anteriorly between coxae, prosternal carinae present and fan-shaped (Figs <xref ref-type="fig" rid="F1">1l</xref>, <xref ref-type="fig" rid="F2">2k</xref>). Mesoventrite trapezoid-shaped, coarsely keeled on the anterior edge, metaventrite as long as mesoventrite (Figs <xref ref-type="fig" rid="F1">1m</xref>, <xref ref-type="fig" rid="F2">2l</xref>). Elytral epipleuron wide and uneven, gradually narrowed to apex. Legs with pubescence rather dense, coxae square-shaped, obvious robust; trochanter triangular, robust; femora thick, deeply grooved beneath for tibiae when retracted; length of tibia subequal to femur, slender, and widening but not angulate outwardly; tarsi 4-segmented; claws simple and slender, without teeth (Figs <xref ref-type="fig" rid="F1">1j, k</xref>, <xref ref-type="fig" rid="F2">2j</xref>). Abdomen with five ventrites in both sexes, ventrite 1 length measured below coxal cavity, almost as long as ventrites 2<sup>nd</sup> to 4<sup>th</sup> combined, abdominal postcoxal lines incomplete, not recurved but meeting hind margin of ventrite 1 (Figs <xref ref-type="fig" rid="F1">1n, s</xref>, <xref ref-type="fig" rid="F2">2m</xref>).</p><!--PageBreak--><p><italic>Male genitalia</italic>: tegmen stout, basal piece with distinct strut and additional, dorsal strut-like projection, parameres well developed and setose apically. Penis uniformly tubular, curved (Figs <xref ref-type="fig" rid="F1">1o–r</xref>, <xref ref-type="fig" rid="F2">2n–q</xref>).</p><p><italic>Female genitalia</italic>: coxites long triangular with interior margin slightly emarginate, setose apically; styli conspicuous (Figure <xref ref-type="fig" rid="F1">1t</xref>).</p></tp:treatment-sec><tp:treatment-sec sec-type="distribution" id="SECID0EZGAE"><title>Distribution.</title><p>Philippines.</p><sec sec-type="Key to the species of Filipinolotis" id="SECID0E5GAE"><title>Key to the species of <italic><tp:taxon-name><tp:taxon-name-part taxon-name-part-type="genus" reg="Filipinolotis">Filipinolotis</tp:taxon-name-part></tp:taxon-name></italic></title><table-wrap content-type="key" position="anchor" orientation="portrait"><table id="TID0EEMAC" rules="all"><tbody><tr><td rowspan="1" colspan="1">1</td><td rowspan="1" colspan="1">Pronotum reddish yellow, elytra blackish and shiny, with a broad transverse reddish yellow band in middle (Figure <xref ref-type="fig" rid="F1">1a–c</xref>); apex of penis gradually narrowing down (Figure <xref ref-type="fig" rid="F1">1o, p</xref>); penis guide of tegmen in ventral view broad and flat, rounded with uniform setae apically (Figure <xref ref-type="fig" rid="F1">1q, r</xref>)</td><td rowspan="1" colspan="1">
                      <bold><italic><tp:taxon-name><tp:taxon-name-part taxon-name-part-type="genus" reg="Filipinolotis">F.</tp:taxon-name-part><tp:taxon-name-part taxon-name-part-type="species" reg="latefasciata">latefasciata</tp:taxon-name-part></tp:taxon-name></italic> Miyatake</bold>
                    </td></tr><tr><td rowspan="1" colspan="1">–</td><td rowspan="1" colspan="1">Pronotum and elytra purplish to black, shiny, without any spots (Figure <xref ref-type="fig" rid="F2">2a–c</xref>); apex of penis tubular with membranous gonopore at apex (Figure <xref ref-type="fig" rid="F2">2n, o</xref>); penis guide of tegmen in ventral view narrow and symmetrical, horn-shaped apically (Figure <xref ref-type="fig" rid="F2">2p, q</xref>)</td><td rowspan="1" colspan="1">
                      <bold><italic><tp:taxon-name><tp:taxon-name-part taxon-name-part-type="genus" reg="Filipinolotis">F.</tp:taxon-name-part><tp:taxon-name-part taxon-name-part-type="species" reg="purpuratorotunda">purpuratorotunda</tp:taxon-name-part></tp:taxon-name></italic> Wang, Zhang &amp; Ślipiński, sp. n.</bold>
                    </td></tr></tbody></table></table-wrap></sec></tp:treatment-sec></tp:taxon-treatment>
