# Supplementary material for: Contribution to the genus Filipinolotis Miyatake, 1994 (Coleoptera, Coccinellidae, Sticholotidini)
Source: Zookeys. 2018 Oct 29;(793):135–42. doi: 10.3897/zookeys.793.24790 (PMC6218531; doi:10.3897/zookeys.793.24790)
Supplement: XML Treatment for Filipinolotis latefasciata [file zookeys.793.24790-treatment2.xml]

<!DOCTYPE tp:taxon-treatment
  PUBLIC "-//TaxonX//DTD Taxonomic Treatment Publishing DTD v0 20100105//EN" "tax-treatment-NSO.dtd">
<tp:taxon-treatment xmlns:tp="http://www.plazi.org/taxpub"><tp:treatment-meta><kwd-group><label>Taxon classification</label><kwd><named-content xmlns:xlink="http://www.w3.org/1999/xlink" content-type="kingdom">Animalia</named-content></kwd><kwd><named-content xmlns:xlink="http://www.w3.org/1999/xlink" content-type="order">Coleoptera</named-content></kwd><kwd><named-content xmlns:xlink="http://www.w3.org/1999/xlink" content-type="family">Coccinellidae</named-content></kwd></kwd-group><mixed-citation publication-type="journal"><person-group><name><surname>Lv</surname><given-names>Yanqing</given-names></name><name><surname>Zhang</surname><given-names>Xiaoning</given-names></name><name><surname>Ślipiński</surname><given-names>Adam</given-names></name><name><surname>He</surname><given-names>Yurong</given-names></name><name><surname>Wang</surname><given-names>Xingmin</given-names></name></person-group><article-title>Contribution to the genus <italic><tp:taxon-name><tp:taxon-name-part taxon-name-part-type="genus" reg="Filipinolotis">Filipinolotis</tp:taxon-name-part></tp:taxon-name></italic> Miyatake, 1994 (<tp:taxon-name><tp:taxon-name-part taxon-name-part-type="order">Coleoptera</tp:taxon-name-part></tp:taxon-name>, <tp:taxon-name><tp:taxon-name-part taxon-name-part-type="family">Coccinellidae</tp:taxon-name-part></tp:taxon-name>, <tp:taxon-name><tp:taxon-name-part taxon-name-part-type="tribe">Sticholotidini</tp:taxon-name-part></tp:taxon-name>)</article-title><source>Zookeys</source><day>29</day><month>10</month><year>2018</year><volume>2018</volume><issue>793</issue><fpage>135</fpage><lpage>142</lpage><pub-id pub-id-type="doi">10.3897/zookeys.793.24790</pub-id></mixed-citation></tp:treatment-meta><tp:nomenclature><tp:taxon-name>
            <tp:taxon-name-part taxon-name-part-type="genus" reg="Filipinolotis">Filipinolotis</tp:taxon-name-part>
            <tp:taxon-name-part taxon-name-part-type="species" reg="latefasciata">latefasciata</tp:taxon-name-part>
          </tp:taxon-name><tp:taxon-authority>Miyatake, 1994</tp:taxon-authority><xref ref-type="fig" rid="F1">Figure 1</xref><tp:nomenclature-citation-list><tp:nomenclature-citation><tp:taxon-name>
                <tp:taxon-name-part taxon-name-part-type="genus" reg="Filipinolotis">Filipinolotis</tp:taxon-name-part>
                <tp:taxon-name-part taxon-name-part-type="species" reg="latefasciata">latefasciata</tp:taxon-name-part>
              </tp:taxon-name><comment>Miyatake, 1994: 255</comment></tp:nomenclature-citation></tp:nomenclature-citation-list></tp:nomenclature><tp:treatment-sec sec-type="diagnosis" id="SECID0ESLAE"><title>Diagnosis.</title><p>This species can be recognized by the following combination of characters: pronotum reddish yellow, elytra blackish shiny with a broad transverse reddish yellow band in the middle (Figure <xref ref-type="fig" rid="F1">1a–c</xref>); penis guide of tegmen in ventral view broad and flat, with a rounded apex, parameres narrow and almost straight with dense setae at apices (Figure <xref ref-type="fig" rid="F1">1q–r</xref>); penis uniformly tubular, curved, gradually narrowing to apex (Figure <xref ref-type="fig" rid="F1">1o–r</xref>).</p></tp:treatment-sec><tp:treatment-sec sec-type="description" id="SECID0EEMAE"><title>Description.</title><p><abbrev xmlns:xlink="http://www.w3.org/1999/xlink" xlink:title="total length, length from apical margin of clypeus to apex of elytra" id="ABBRID0EKMAE" xlink:type="simple">TL</abbrev>: 1.92–2.3 mm, <abbrev xmlns:xlink="http://www.w3.org/1999/xlink" xlink:title="total width, width across both elytra at widest part" id="ABBRID0EOMAE" xlink:type="simple">TW</abbrev>: 1.86 mm, <abbrev xmlns:xlink="http://www.w3.org/1999/xlink" xlink:title="height, from the highest part of the beetle to elytral outer margins" id="ABBRID0ESMAE" xlink:type="simple">TH</abbrev>: 1.35–1.38 mm, <abbrev xmlns:xlink="http://www.w3.org/1999/xlink" xlink:title="total length, length from apical margin of clypeus to apex of elytra" id="ABBRID0EWMAE" xlink:type="simple">TL</abbrev>/<abbrev xmlns:xlink="http://www.w3.org/1999/xlink" xlink:title="total width, width across both elytra at widest part" id="ABBRID0E1MAE" xlink:type="simple">TW</abbrev>: 1.03–1.24; <abbrev xmlns:xlink="http://www.w3.org/1999/xlink" xlink:title="pronotal length, from the middle of anterior margin to the base of pronotum" id="ABBRID0E5MAE" xlink:type="simple">PL</abbrev>/<abbrev xmlns:xlink="http://www.w3.org/1999/xlink" xlink:title="pronotal width at widest part" id="ABBRID0ECNAE" xlink:type="simple">PW</abbrev>: 0.38–0.42; <abbrev xmlns:xlink="http://www.w3.org/1999/xlink" xlink:title="elytral length, along the suture, from the apex to the base including the scutellum" id="ABBRID0EGNAE" xlink:type="simple">EL</abbrev>/<abbrev xmlns:xlink="http://www.w3.org/1999/xlink" xlink:title="total width, width across both elytra at widest part" id="ABBRID0EKNAE" xlink:type="simple">EW</abbrev>: 0.89–1.08; <abbrev xmlns:xlink="http://www.w3.org/1999/xlink" xlink:title="head width in a frontal view, widest part including eyes" id="ABBRID0EONAE" xlink:type="simple">HW</abbrev>/<abbrev xmlns:xlink="http://www.w3.org/1999/xlink" xlink:title="total width, width across both elytra at widest part" id="ABBRID0ESNAE" xlink:type="simple">TW</abbrev>: 0.39; <abbrev xmlns:xlink="http://www.w3.org/1999/xlink" xlink:title="pronotal width at widest part" id="ABBRID0EWNAE" xlink:type="simple">PW</abbrev>/<abbrev xmlns:xlink="http://www.w3.org/1999/xlink" xlink:title="total width, width across both elytra at widest part" id="ABBRID0E1NAE" xlink:type="simple">TW</abbrev>:0.67–0.74.</p><p>Head reddish yellow (Figure <xref ref-type="fig" rid="F1">1c, d</xref>). Pronotum reddish yellow (Figure <xref ref-type="fig" rid="F1">1a–c</xref>). Scutellum blackish shiny (Figure <xref ref-type="fig" rid="F1">1a, c</xref>). Elytra blackish and shiny, with a broad transverse reddish yellow band at middle, covering almost half of elytra (Figure <xref ref-type="fig" rid="F1">1a–c</xref>). Underside blackish brown, except claws yellowish.</p><p>Body rounded, dorsum strongly convex and glabrous (Figure <xref ref-type="fig" rid="F1">1a–c</xref>). Head large, with sparse short golden pubescence (Figure <xref ref-type="fig" rid="F1">1d</xref>). Pronotum glabrous with uniformly minute and dense punctures (Figure <xref ref-type="fig" rid="F1">1a–c</xref>). Elytra convex, entire surface uniformly punctate (Figure <xref ref-type="fig" rid="F1">1a–c</xref>). Elytral epipleuron with sparse golden pubescence. Prosternum with sparse golden pubescence and inconspicuous punctures (Figure <xref ref-type="fig" rid="F1">1l</xref>). Mesoventrite and metaventrite with sparse golden pubescence and inconspicuous punctures, mesoventrite with narrow intercoxal process, chin piece formed on the anterior margin of mesoventrite; metaventrite short, as wide as mesoventrite (Figure <xref ref-type="fig" rid="F1">1m</xref>). Legs with dense golden pubescence (Figure <xref ref-type="fig" rid="F1">1j, k</xref>). Abdomen with sparse golden hairs and uniform punctures (Figure <xref ref-type="fig" rid="F1">1n, s</xref>).</p><p>Male genitalia (Figure <xref ref-type="fig" rid="F1">1o–r</xref>). Tegmen stout and symmetrical, penis guide in lateral view wide at base and gradually narrowing to pointed apex, the basal 2/3 with membranous prominence; in ventral view broad and flat, rounded apically; parameres narrow and almost straight with dense setae at apices (Figure <xref ref-type="fig" rid="F1">1q–r</xref>), phallobase membra<!--PageBreak-->nous. Penis simple tubular, curved, gradually narrowing along apical third to pointed apex, penis capsule membranous, without inner arm (Figure <xref ref-type="fig" rid="F1">1o–p</xref>).</p></tp:treatment-sec><tp:treatment-sec sec-type="material" id="SECID0ECQAE"><title>Material examined.</title><p>Philippines: 1 male, Mt. Polis, Lepanto, Luzon Prov., Böttcherleg (<named-content xmlns:xlink="http://www.w3.org/1999/xlink" content-type="dwc:institutional_code" xlink:type="simple">MNB</named-content>); 1 female, Mt. Data, Mountain, Luzon Prov., 7500 ft, 23.iv.1946; 1 male Philippines, Luzon (<named-content xmlns:xlink="http://www.w3.org/1999/xlink" content-type="dwc:institutional_code" xlink:type="simple">ANIC</named-content>).</p></tp:treatment-sec><tp:treatment-sec sec-type="distribution" id="SECID0ESQAE"><title>Distribution.</title><p>Philippines (Luzon).</p></tp:treatment-sec><tp:treatment-sec><!--Section generated to contain objects referenced in tp:taxon-treatment.--><fig id="F1" position="float" orientation="portrait"><label>Figure 1.</label><caption><p>Morphological characters of the genus <italic><tp:taxon-name><tp:taxon-name-part taxon-name-part-type="genus" reg="Filipinolotis">Filipinolotis</tp:taxon-name-part></tp:taxon-name></italic>. <bold>a–t</bold><italic><tp:taxon-name><tp:taxon-name-part taxon-name-part-type="genus" reg="Filipinolotis">F.</tp:taxon-name-part><tp:taxon-name-part taxon-name-part-type="species" reg="latefasciata">latefasciata</tp:taxon-name-part></tp:taxon-name></italic> Miyatake. <bold>a</bold> dorsal habitus <bold>b</bold> lateral habitus <bold>c</bold> frontal habitus <bold>d</bold> head, ventral <bold>e</bold> antenna <bold>f</bold> mandible <bold>g</bold> maxilla <bold>h</bold> labrum <bold>i</bold> labium <bold>j</bold> front leg <bold>k</bold> tarsal claws <bold>l</bold> prothorax, ventral <bold>m</bold> mesoventrite and metaventrite <bold>n</bold> male abdomen <bold>o</bold> penis <bold>p</bold> apex of penis <bold>q</bold> tegmen, lateral view <bold>r</bold> tegmen, ventral view <bold>s</bold> female abdomen <bold>t</bold> ovipositor.</p></caption><graphic xmlns:xlink="http://www.w3.org/1999/xlink" xlink:href="zookeys-793-135-g001.jpg" position="float" orientation="portrait" xlink:type="simple" id="oo_239075.jpg"/></fig></tp:treatment-sec></tp:taxon-treatment>
