# Supplementary material for: Contribution to the genus Filipinolotis Miyatake, 1994 (Coleoptera, Coccinellidae, Sticholotidini)
Source: Zookeys. 2018 Oct 29;(793):135–42. doi: 10.3897/zookeys.793.24790 (PMC6218531; doi:10.3897/zookeys.793.24790)
Supplement: XML Treatment for Filipinolotis purpuratorotunda [file zookeys.793.24790-treatment3.xml]

<!DOCTYPE tp:taxon-treatment
  PUBLIC "-//TaxonX//DTD Taxonomic Treatment Publishing DTD v0 20100105//EN" "tax-treatment-NSO.dtd">
<tp:taxon-treatment xmlns:tp="http://www.plazi.org/taxpub"><tp:treatment-meta><kwd-group><label>Taxon classification</label><kwd><named-content xmlns:xlink="http://www.w3.org/1999/xlink" content-type="kingdom">Animalia</named-content></kwd><kwd><named-content xmlns:xlink="http://www.w3.org/1999/xlink" content-type="order">Coleoptera</named-content></kwd><kwd><named-content xmlns:xlink="http://www.w3.org/1999/xlink" content-type="family">Coccinellidae</named-content></kwd></kwd-group><mixed-citation publication-type="journal"><person-group><name><surname>Lv</surname><given-names>Yanqing</given-names></name><name><surname>Zhang</surname><given-names>Xiaoning</given-names></name><name><surname>Ślipiński</surname><given-names>Adam</given-names></name><name><surname>He</surname><given-names>Yurong</given-names></name><name><surname>Wang</surname><given-names>Xingmin</given-names></name></person-group><article-title>Contribution to the genus <italic><tp:taxon-name><tp:taxon-name-part taxon-name-part-type="genus" reg="Filipinolotis">Filipinolotis</tp:taxon-name-part></tp:taxon-name></italic> Miyatake, 1994 (<tp:taxon-name><tp:taxon-name-part taxon-name-part-type="order">Coleoptera</tp:taxon-name-part></tp:taxon-name>, <tp:taxon-name><tp:taxon-name-part taxon-name-part-type="family">Coccinellidae</tp:taxon-name-part></tp:taxon-name>, <tp:taxon-name><tp:taxon-name-part taxon-name-part-type="tribe">Sticholotidini</tp:taxon-name-part></tp:taxon-name>)</article-title><source>Zookeys</source><day>29</day><month>10</month><year>2018</year><volume>2018</volume><issue>793</issue><fpage>135</fpage><lpage>142</lpage><pub-id pub-id-type="doi">10.3897/zookeys.793.24790</pub-id></mixed-citation></tp:treatment-meta><tp:nomenclature><tp:taxon-name>
            <tp:taxon-name-part taxon-name-part-type="genus" reg="Filipinolotis">Filipinolotis</tp:taxon-name-part>
            <tp:taxon-name-part taxon-name-part-type="species" reg="purpuratorotunda">purpuratorotunda</tp:taxon-name-part>
            <object-id xmlns:xlink="http://www.w3.org/1999/xlink" content-type="zoobank" xlink:type="simple">http://zoobank.org/D188809E-F91D-44D4-853E-BB53986EBCA6</object-id>
          </tp:taxon-name><tp:taxon-authority>Wang, Zhang &amp; Ślipiński</tp:taxon-authority><tp:taxon-status xmlns:xlink="http://www.w3.org/1999/xlink" xlink:type="simple">sp. n.</tp:taxon-status><xref ref-type="fig" rid="F2">Figure 2</xref><!--PageBreak--></tp:nomenclature><tp:treatment-sec sec-type="diagnosis" id="SECID0EFSAE"><title>Diagnosis.</title><p>This species is similar to <italic><tp:taxon-name><tp:taxon-name-part taxon-name-part-type="genus" reg="Filipinolotis">F.</tp:taxon-name-part><tp:taxon-name-part taxon-name-part-type="species" reg="latefasciata">latefasciata</tp:taxon-name-part></tp:taxon-name></italic> Miyatake but it can be distinguished from the latter as follows: body uniformly black with purple shine, without spots (Figure <xref ref-type="fig" rid="F2">2a–c</xref>); penis guide of tegmen in ventral view narrow with a nipple-shaped apex (Figure <xref ref-type="fig" rid="F2">2p, q</xref>); apex of the penis truncate, membranous (Figure <xref ref-type="fig" rid="F2">2o</xref>). In <italic><tp:taxon-name><tp:taxon-name-part taxon-name-part-type="genus" reg="Filipinolotis">F.</tp:taxon-name-part><tp:taxon-name-part taxon-name-part-type="species" reg="latefasciata">latefasciata</tp:taxon-name-part></tp:taxon-name></italic>, pronotum reddish yellow, elytra blackish and shiny, with a broad transverse reddish yellow band in the middle (Figure <xref ref-type="fig" rid="F1">1a–c</xref>); penis guide of tegmen in ventral view broad and flat, with rounded apex (Figure <xref ref-type="fig" rid="F1">1r</xref>); apex of the penis pointed (Figure <xref ref-type="fig" rid="F1">1o, p</xref>).</p></tp:treatment-sec><tp:treatment-sec sec-type="description" id="SECID0EZTAE"><title>Description.</title><p><abbrev xmlns:xlink="http://www.w3.org/1999/xlink" xlink:title="total length, length from apical margin of clypeus to apex of elytra" id="ABBRID0E6TAE" xlink:type="simple">TL</abbrev>: 1.99–2.63 mm, <abbrev xmlns:xlink="http://www.w3.org/1999/xlink" xlink:title="total width, width across both elytra at widest part" id="ABBRID0EDUAE" xlink:type="simple">TW</abbrev>: 1.84–2.55 mm, <abbrev xmlns:xlink="http://www.w3.org/1999/xlink" xlink:title="height, from the highest part of the beetle to elytral outer margins" id="ABBRID0EHUAE" xlink:type="simple">TH</abbrev>: 1.28–1.8 mm, <abbrev xmlns:xlink="http://www.w3.org/1999/xlink" xlink:title="total length, length from apical margin of clypeus to apex of elytra" id="ABBRID0ELUAE" xlink:type="simple">TL</abbrev>/<abbrev xmlns:xlink="http://www.w3.org/1999/xlink" xlink:title="total width, width across both elytra at widest part" id="ABBRID0EPUAE" xlink:type="simple">TW</abbrev>: 1.03–1.08; <abbrev xmlns:xlink="http://www.w3.org/1999/xlink" xlink:title="pronotal length, from the middle of anterior margin to the base of pronotum" id="ABBRID0ETUAE" xlink:type="simple">PL</abbrev>/<abbrev xmlns:xlink="http://www.w3.org/1999/xlink" xlink:title="pronotal width at widest part" id="ABBRID0EXUAE" xlink:type="simple">PW</abbrev>: 0.40–0.49; <abbrev xmlns:xlink="http://www.w3.org/1999/xlink" xlink:title="elytral length, along the suture, from the apex to the base including the scutellum" id="ABBRID0E2UAE" xlink:type="simple">EL</abbrev>/<abbrev xmlns:xlink="http://www.w3.org/1999/xlink" xlink:title="total width, width across both elytra at widest part" id="ABBRID0E6UAE" xlink:type="simple">EW</abbrev>: 0.93; <abbrev xmlns:xlink="http://www.w3.org/1999/xlink" xlink:title="head width in a frontal view, widest part including eyes" id="ABBRID0EDVAE" xlink:type="simple">HW</abbrev>/<abbrev xmlns:xlink="http://www.w3.org/1999/xlink" xlink:title="total width, width across both elytra at widest part" id="ABBRID0EHVAE" xlink:type="simple">TW</abbrev>: 0.34–0.39; <abbrev xmlns:xlink="http://www.w3.org/1999/xlink" xlink:title="pronotal width at widest part" id="ABBRID0ELVAE" xlink:type="simple">PW</abbrev>/<abbrev xmlns:xlink="http://www.w3.org/1999/xlink" xlink:title="total width, width across both elytra at widest part" id="ABBRID0EPVAE" xlink:type="simple">TW</abbrev>: 0.59–0.60.</p><p><italic>Color</italic>: Head, pronotum, scutellum, elytra purplish shiny black, without spots (Figure <xref ref-type="fig" rid="F2">2a–c</xref>). Underside blackish brown, except yellowish claws.</p><p><italic>Body</italic> rounded, dorsum strongly convex and glabrous (Figure <xref ref-type="fig" rid="F2">2a–c</xref>). Head large with scattered short golden pubescence (Figure <xref ref-type="fig" rid="F2">2c, d</xref>). Pronotum glabrous, with uniformly distributed punctures (Figure <xref ref-type="fig" rid="F2">2a–c</xref>). Scutellum of isosceles triangle shape (Figure <xref ref-type="fig" rid="F2">2a, c</xref>). Elytral surface uniformly punctate (Figure <xref ref-type="fig" rid="F2">2a–c</xref>). Prosternum, mesoventrite, and metaventrite with scattered golden pubescence and inconspicuous punctures (Figure <xref ref-type="fig" rid="F2">2k, l</xref>). Elytral epipleuron with uniform golden pubescence. Legs with dense golden pubescence (Figure <xref ref-type="fig" rid="F2">2j, l</xref>). Abdomen with sparse golden pubescence and uniformly distributed punctures (Figure <xref ref-type="fig" rid="F2">2m</xref>).</p><p><italic>Male genitalia</italic>. Tegemen stout and symmetrical, tegminal strut stout and straight; penis guide in lateral view almost straight and gradually narrowing along apical third to pointed apex, with membranous prominence at basal half; in ventral view narrowest at base and gradually broadening to apex, then strongly narrowed to form a nipple-shaped apex; parameres with dense long setae apically, longer than penis guide; phallobase membranous (Figure <xref ref-type="fig" rid="F2">2p, q</xref>). Penis uniformly tubular, curved, basal capsule membranous, without distinct arms; apex of penis subtruncate with membranous appendage (Figure <xref ref-type="fig" rid="F2">2n, o</xref>).</p></tp:treatment-sec><tp:treatment-sec sec-type="Types" id="SECID0ELXAE"><title>Types.</title><p>Holotype: Philippines: 1 male, La Trinidad, Luzon Prov., 1300m, 4–5.IV.1968, Benqae (<named-content xmlns:xlink="http://www.w3.org/1999/xlink" content-type="dwc:institutional_code" xlink:type="simple">ANIC</named-content>); Paratypes: Philippines: 1 male, Island of Basilan, Baker (<named-content xmlns:xlink="http://www.w3.org/1999/xlink" content-type="dwc:institutional_code" xlink:type="simple">ANIC</named-content>); 1 male, Disimungal, Madela, Quirino, Eastern Luzon, XII.2014 (<named-content xmlns:xlink="http://www.w3.org/1999/xlink" content-type="dwc:institutional_code" xlink:type="simple">SCAU</named-content>).</p></tp:treatment-sec><tp:treatment-sec sec-type="Disribution" id="SECID0EAYAE"><title>Disribution.</title><p>Philippines (Luzon).</p><!--PageBreak--></tp:treatment-sec><tp:treatment-sec sec-type="etymology" id="SECID0EGYAE"><title>Etymology.</title><p>The name <italic><tp:taxon-name><tp:taxon-name-part taxon-name-part-type="genus" reg="Filipinolotis"/><tp:taxon-name-part taxon-name-part-type="species" reg="purpuratorotunda">purpuratorotunda</tp:taxon-name-part></tp:taxon-name></italic> is composed of the word <italic>purpuratus</italic>, which refers to the purplish color of the body and <italic>rotundus</italic>, referring to the rounded body shape.</p></tp:treatment-sec><tp:treatment-sec><!--Section generated to contain objects referenced in tp:taxon-treatment.--><fig id="F2" position="float" orientation="portrait"><label>Figure 2.</label><caption><p><italic><tp:taxon-name><tp:taxon-name-part taxon-name-part-type="genus" reg="Filipinolotis">Filipinolotis</tp:taxon-name-part><tp:taxon-name-part taxon-name-part-type="species" reg="purpuratorotunda">purpuratorotunda</tp:taxon-name-part></tp:taxon-name></italic> sp. n. <bold>a</bold> dorsal habitus <bold>b</bold> lateral habitus <bold>c</bold> frontal habitus <bold>d</bold> head, ventral <bold>e</bold> antenna <bold>f</bold> mandible <bold>g</bold> maxilla <bold>h</bold> labrum <bold>i</bold> labium <bold>j</bold> front leg <bold>k</bold> prothorax, ventral <bold>l</bold> mesoventrite and metaventrite <bold>m</bold> abdomen <bold>n</bold> penis <bold>o</bold> apex of penis <bold>p</bold> tegmen, ventral view <bold>q</bold> tegmen, lateral view.</p></caption><graphic xmlns:xlink="http://www.w3.org/1999/xlink" xlink:href="zookeys-793-135-g002.jpg" position="float" orientation="portrait" xlink:type="simple" id="oo_239076.jpg"/></fig><fig id="F1" position="float" orientation="portrait"><label>Figure 1.</label><caption><p>Morphological characters of the genus <italic><tp:taxon-name><tp:taxon-name-part taxon-name-part-type="genus" reg="Filipinolotis">Filipinolotis</tp:taxon-name-part></tp:taxon-name></italic>. <bold>a–t</bold><italic><tp:taxon-name><tp:taxon-name-part taxon-name-part-type="genus" reg="Filipinolotis">F.</tp:taxon-name-part><tp:taxon-name-part taxon-name-part-type="species" reg="latefasciata">latefasciata</tp:taxon-name-part></tp:taxon-name></italic> Miyatake. <bold>a</bold> dorsal habitus <bold>b</bold> lateral habitus <bold>c</bold> frontal habitus <bold>d</bold> head, ventral <bold>e</bold> antenna <bold>f</bold> mandible <bold>g</bold> maxilla <bold>h</bold> labrum <bold>i</bold> labium <bold>j</bold> front leg <bold>k</bold> tarsal claws <bold>l</bold> prothorax, ventral <bold>m</bold> mesoventrite and metaventrite <bold>n</bold> male abdomen <bold>o</bold> penis <bold>p</bold> apex of penis <bold>q</bold> tegmen, lateral view <bold>r</bold> tegmen, ventral view <bold>s</bold> female abdomen <bold>t</bold> ovipositor.</p></caption><graphic xmlns:xlink="http://www.w3.org/1999/xlink" xlink:href="zookeys-793-135-g001.jpg" position="float" orientation="portrait" xlink:type="simple" id="oo_239075.jpg"/></fig></tp:treatment-sec></tp:taxon-treatment>
